# Supplementary material for: Evaluation of New Calibrated Pulse-Wave Analysis (VolumeViewTM/EV1000TM) for Cardiac Output Monitoring Undergoing Living Donor Liver Transplantation
Source: PLoS One. 2016 Oct 13;11(10):e0164521. doi: 10.1371/journal.pone.0164521 (PMC5063283; doi:10.1371/journal.pone.0164521)
Supplement: S1 File — (ZIP) [file pone.0164521.s001.zip]

Archive with 1 entries (1 files):
- S1 File..xlsx
