# Supplementary material for: Evaluation of New Calibrated Pulse-Wave Analysis (VolumeViewTM/EV1000TM) for Cardiac Output Monitoring Undergoing Living Donor Liver Transplantation
Source: PLoS One. 2016 Oct 13;11(10):e0164521. doi: 10.1371/journal.pone.0164521 (PMC5063283; doi:10.1371/journal.pone.0164521)
Supplement: S1 File — (ZIP) [file pone.0164521.s001.zip › S1 File..xlsx]

## Sheet: datasets
S1 File. A dataset for the present study
case	phase	meld	TIME	BMI	HR	COPAC	CIPAC	EFPAC	SVRPAC	SVPAC	temperature	COFA	CIFA	SVFA	SVVFA	SVRFA
1	1	28	1	22.4	68	4.8	2.6	19	1047	58	35.9	4.7	2.6	75	5	1358
1	1	28	2	22.4	60	4.6	2.5	22	1103	63	35.9	4.6	2.5	49	6	1174
1	1	28	3	22.4	98	6.3	3.5	20	1269	62	35.9	4.8	2.6	49	13	1317
1	1	28	4	22.4	102	6.4	3.5	21	1185	67	35.8	5.4	3	53	14	1292
1	1	28	5	22.4	90	6.3	3.5	22	1241	65	35.9	5.3	2.9	57	13	1367
1	2	28	6	22.4	98	5.4	3	19	1312	57	35.9	5.8	3.2	60	17	1011
1	2	28	7	22.4	98	5.6	3.1	23	1374	59	35.9	5.8	3.2	61	11	1252
1	2	28	8	22.4	98	5.9	3.3	18	1358	59	35.9	5.8	3.2	63	10	1223
1	2	28	9	22.4	102	6.6	3.6	18	1145	68	35.8	6	3.3	59	10	1203
1	2	28	10	22.4	98	6.2	3.5	18	1283	63	35.9	5.8	3.2	61	11	1239
1	3	28	11	22.4	110	7.5	4.2	18	899	70	35.7	5.9	3.2	54	9	1070
1	3	28	12	22.4	98	8	4.4	21	911	73	35.7	5.7	3.1	58	10	1147
1	3	28	13	22.4	100	8	4.5	21	807	80	35.7	5.5	3	56	9	1052
1	3	28	14	22.4	108	7.5	4.2	18	722	76	35.7	5.7	3.1	53	9	904
1	3	28	15	22.4	108	8.2	4.6	22	728	74	35.7	5.8	3.2	55	10	878
2	1	28	1	19.45	90	5.7	3.2	29	885	57	35.5	6.3	3.7	69	12	896
2	1	28	2	19.45	80	5.2	3	29	1401	54	35.6	7	4.1	84	11	1033
2	1	28	3	19.45	80	5.7	3.3	32	1562	61	35.6	7.2	4.3	97	6	893
2	1	28	4	19.45	70	6.3	3.7	33	1345	66	35.7	7.2	4.2	85	4	1030
2	1	28	5	19.45	80	7.6	4.5	29	1053	78	35.8	7.5	4.4	90	10	932
2	2	28	6	19.45	80	4.5	2.6	29	1354	68	36.3	5.5	3.2	62	27	1340
2	2	28	7	19.45	80	6.4	3.6	28	1356	64	36.2	6.7	4	83	15	1044
2	2	28	8	19.45	70	4.6	3.5	38	914	74	36.1	4.9	2.9	59	18	1141
2	2	28	9	19.45	88	4.8	2.8	34	1150	58	36.1	4.4	2.6	48	23	1306
2	2	28	10	19.45	90	4.2	2.5	30	1128	49	36.3	4	2.4	49	22	1445
2	3	28	11	19.45	88	8.9	5.3	40	656	103	36	6.5	3.8	76	10	837
2	3	28	12	19.45	88	7.9	4.7	40	790	98	36	7.5	4.4	85	7	883
2	3	28	13	19.45	82	9	5.3	40	662	102	36.1	7.8	4.6	95	7	709
2	3	28	14	19.45	82	8.6	5.1	39	569	107	36.1	6.9	4.1	85	9	725
2	3	28	15	19.45	88	8.1	4.8	38	708	101	36.2	6.6	3.9	79	8	785
3	1	11	1	21.16	82	9.2	5.4	37	890	109	36	7.8	4.5	94	5	881
3	1	11	2	21.16	81	8.7	5.1	36	881	110	36.1	9.1	5.4	112	5	744
3	1	11	3	21.16	81	8.7	5.1	36	975	106	36.1	9.1	5.3	112	5	815
3	1	11	4	21.16	80	8.2	4.8	32	947	106	36.1	9.2	5.4	116	3	750
3	1	11	5	21.16	82	8.6	5.1	32	1024	104	36.1	9.4	5.5	115	4	735
3	2	11	6	21.16	82	9.6	5.6	39	584	119	36.5	8.6	5	104	3	667
3	2	11	7	21.16	81	9.9	5.8	38	667	118	36.5	8.5	5	104	3	701
3	2	11	8	21.16	81	9.9	5.8	40	678	127	36.5	8.3	4.8	101	5	751
3	2	11	9	21.16	80	9.5	5.6	37	710	117	36.5	8.4	4.9	105	4	748
3	2	11	10	21.16	80	9.3	5.4	39	737	116	36.5	8.9	5.2	109	4	730
3	3	11	11	21.16	90	10.7	6.3	43	585	117	36.3	10.5	6.1	115	3	528
3	3	11	12	21.16	96	12.3	7.2	46	501	125	36.3	11.9	6.9	124	4	495
3	3	11	13	21.16	99	12	7	44	491	127	36.4	11.4	6.7	115	7	483
3	3	11	14	21.16	98	12.9	7.6	40	413	128	36.4	12.6	7.4	128	6	488
3	3	11	15	21.16	87	10.8	6.4	35	435	126	36.5	10.2	5.9	117	5	500
4	1	28	1	17.66	88	6	4.2	33	913	65	35.3	4.5	3.2	54	4	1210
4	1	28	2	17.66	78	5.6	4	30	1020	64	35.3	4.5	3.2	59	2	1112
4	1	28	3	17.66	88	6.1	4.3	33	1064	66	35.3	5.2	3.6	61	3	991
4	1	28	4	17.66	78	5.9	4.2	31	1014	65	35.3	5.1	3.6	64	3	1044
4	1	28	5	17.66	80	5.9	4.1	36	1132	69	35.3	5	3.4	64	3	1235
4	2	28	6	17.66	78	6.1	4.3	39	1032	71	35.1	5.4	3.8	70	2	979
4	2	28	7	17.66	82	5.7	4	35	1196	72	35	5.4	3.8	65	2	1110
4	2	28	8	17.66	90	5.6	3.9	36	1161	67	35.1	4.7	3.3	53	5	1302
4	2	28	9	17.66	80	5.2	3.7	33	1106	63	35	4.7	3.3	55	5	1167
4	2	28	10	17.66	80	5.2	3.7	34	1163	62	35.1	4.1	2.9	49	4	1299
4	3	28	11	17.66	80	6	4.2	41	853	73	35	5	3.5	59	8	804
4	3	28	12	17.66	82	5.5	3.9	37	994	68	35.1	5.2	3.6	61	6	964
4	3	28	13	17.66	82	6.2	4.3	35	870	70	35.1	5.4	3.8	63	5	924
4	3	28	14	17.66	90	6.1	4.3	40	758	71	35.2	4.4	3.1	49	6	996
4	3	28	15	17.66	90	5.6	3.9	38	738	64	35.3	4.1	2.9	44	3	994
5	1	28	1	20.9	74	5.5	3.2	31	1216	66	36.1	4.7	2.8	63	3	1454
5	1	28	2	20.9	77	5.8	3.4	31	1202	74	36.1	5.3	3.1	69	6	1403
5	1	28	3	20.9	87	5.5	3.2	27	1202	79	36.2	4.9	2.9	56	4	1375
5	1	28	4	20.9	89	7.5	4.4	30	1011	78	36.3	6.2	3.7	70	4	1028
5	1	28	5	20.9	89	7	4.1	27	968	81	36.3	6.3	3.7	71	3	1090
5	2	28	6	20.9	88	6.7	3.9	31	1176	82	36.4	5.9	3.4	66	3	1275
5	2	28	7	20.9	87	7.7	4.5	33	1041	87	36.4	6.3	3.7	72	3	1174
5	2	28	8	20.9	82	6.9	4	31	1053	86	36.4	5.8	3.4	71	4	1260
5	2	28	9	20.9	69	4.3	2.5	27	1187	59	36.3	4.1	2.4	59	8	1231
5	2	28	10	20.9	85	5.3	3.1	31	1139	67	36.2	5.3	3.1	62	8	996
5	3	28	11	20.9	78	7.2	4.2	32	954	77	36.2	5.4	3.1	69	4	984
5	3	28	12	20.9	85	7.2	4.2	34	786	88	36.3	5.6	3.3	66	1	915
5	3	28	13	20.9	84	7	4.1	31	680	87	36.2	6	3.5	72	5	735
5	3	28	14	20.9	78	7	4.1	32	673	87	36.3	5.7	3.3	73	5	750
5	3	28	15	20.9	84	7.3	4.2	33	693	88	36.4	6.3	3.7	75	3	703
6	1	10	1	20.94	72	7.5	4.1	26	953	83	35.5	7.3	4	99	3	1027
6	1	10	2	20.94	88	8.3	4.6	35	988	89	35.6	7.4	4.1	85	6	1008
6	1	10	3	20.94	80	7.1	3.9	33	907	102	35.7	6.8	3.8	85	8	983
6	1	10	4	20.94	72	5.7	3.2	28	994	83	35.8	6.7	3.7	77	10	992
6	1	10	5	20.94	102	10.7	5.9	44	1108	97	35.8	9.2	5.1	88	4	1035
6	2	10	6	20.94	98	5.9	3.3	27	825	66	36	5.8	3.2	60	20	1009
6	2	10	7	20.94	95	8.8	4.9	37	761	81	36	6.9	3.8	76	11	844
6	2	10	8	20.94	90	7.6	4.2	33	781	87	36	6.7	3.7	74	14	928
6	2	10	9	20.94	88	7	3.9	33	970	79	36	6.9	3.8	80	10	938
6	2	10	10	20.94	88	7.8	4.3	33	1083	88	36	7.9	4.4	91	9	947
6	3	10	11	20.94	88	7	3.8	34	889	72	35.8	6.9	3.8	76	13	852
6	3	10	12	20.94	95	7.5	4.1	35	878	79	35.9	6.5	3.6	67	17	1048
6	3	10	13	20.94	90	6.5	3.6	30	983	75	35.8	7.2	4	78	16	964
6	3	10	14	20.94	88	8	4.4	40	647	93	35.9	6.6	3.6	76	11	772
6	3	10	15	20.94	85	7.5	4.2	34	649	90	35.8	7	3.9	79	8	739
7	1	8	1	21.96	78	6.2	3.4	29	1099	87	35.4	7.4	4.4	93	4	914
7	1	8	2	21.96	76	5.6	3.1	29	1246	89	35.4	7.1	4.2	96	4	913
7	1	8	3	21.96	68	7.5	4.2	26	1432	81	35.4	5.7	3.3	87	8	923
7	1	8	4	21.96	68	7.5	4.1	27	953	83	35.5	5.8	3.4	87	6	912
7	1	8	5	21.96	62	7.3	4	32	1082	91	35.6	5.6	3.3	86	8	968
7	2	8	6	21.96	74	6.6	3.6	32	976	68	35.9	5.6	3.3	80	7	1012
7	2	8	7	21.96	74	6.6	3.7	30	1017	70	35.9	6.1	3.6	90	7	963
7	2	8	8	21.96	74	6.2	3.4	27	793	66	35.9	6	3.6	90	7	996
7	2	8	9	21.96	75	5.7	3.2	27	980	65	36	6	3.5	91	7	982
7	2	8	10	21.96	74	6.3	3.5	24	1449	59	36	6	3.5	88	7	982
7	3	8	11	21.96	90	6.4	3.5	30	1111	65	35.7	6.5	3.8	78	4	804
7	3	8	12	21.96	80	7.1	3.9	33	873	75	35.8	7	4.1	87	1	698
7	3	8	13	21.96	80	7.3	4	34	834	79	35.8	6.5	3.8	81	3	744
7	3	8	14	21.96	80	6.7	3.7	31	1017	68	35.9	6.3	3.7	82	4	702
7	3	8	15	21.96	90	7.8	4.3	38	660	90	35.9	6.3	3.7	70	6	720
8	1	11	1	21.56	85	4.9	2.9	31	1140	64	36	4.1	2.4	54	12	1397
8	1	11	2	21.56	82	4.9	2.9	31	1209	62	36.1	4.2	2.5	53	13	1437
8	1	11	3	21.56	88	4.8	2.8	31	1301	67	36.1	4.4	2.6	62	9	1343
8	1	11	4	21.56	86	5.2	3.1	31	1497	70	36.2	4.7	2.8	58	14	1582
8	1	11	5	21.56	83	4.9	2.9	30	1196	60	36.3	3.9	2.3	53	13	1484
8	2	11	6	21.56	72	6.4	3.8	40	1073	85	36.2	4.7	2.8	65	2	1337
8	2	11	7	21.56	69	5.8	3.5	36	963	83	36.2	4.2	2.5	61	6	1408
8	2	11	8	21.56	73	5.2	3.1	34	1141	75	36.2	4.3	2.6	58	10	1364
8	2	11	9	21.56	76	4.7	2.8	32	1301	65	36.1	4.3	2.6	56	11	1417
8	2	11	10	21.56	74	5	3	31	1301	67	36.1	4.4	2.6	59	10	1351
8	3	11	11	21.56	73	6.7	4	41	965	96	35.6	5.2	3.1	71	3	1251
8	3	11	12	21.56	70	7	4.2	38	1101	93	35.7	5.2	3.1	74	3	1335
8	3	11	13	21.56	73	6.1	3.7	40	974	89	35.7	5.2	3.1	71	6	1122
8	3	11	14	21.56	73	5.9	3.5	39	996	81	35.8	4.7	2.8	64	8	1284
8	3	11	15	21.56	79	5.1	3.1	36	1174	72	35.8	4.2	2.5	53	10	1381
9	1	22	1	21.89	83	7.2	4.2	32	827	82	36.1	6.8	3.9	82	8	866
9	1	22	2	21.89	79	7.1	4.1	32	696	83	36.2	6.5	3.8	83	10	776
9	1	22	3	21.89	83	7.5	4.3	36	842	93	36.3	7.8	4.5	94	6	777
9	1	22	4	21.89	83	8.3	4.8	40	811	102	36.4	8.2	4.7	99	6	782
9	1	22	5	21.89	80	7.6	4.4	37	824	89	36.5	7.5	4.3	94	7	849
9	2	22	6	21.89	73	6.7	3.9	31	940	80	36.7	6.6	3.8	90	10	946
9	2	22	7	21.89	74	6.8	3.9	36	809	90	36.7	5.1	2.9	69	8	1091
9	2	22	8	21.89	72	6.8	4	37	739	92	36.7	5.1	2.9	71	11	1041
9	2	22	9	21.89	70	6	3.5	35	739	89	36.7	4.8	2.7	68	8	1077
9	2	22	10	21.89	72	6.9	4	36	896	89	36.7	6	3.5	84	8	1002
9	3	22	11	21.89	69	6.9	4	39	730	104	36.6	5.3	3	76	9	1112
9	3	22	12	21.89	73	7.3	4.2	37	864	98	36.7	6.3	3.6	87	10	979
9	3	22	13	21.89	78	7.8	4.5	40	722	107	36.8	6	3.4	77	11	1064
9	3	22	14	21.89	77	7.3	4.2	36	680	98	36.8	5.8	3.3	76	10	957
9	3	22	15	21.89	80	6.9	4	37	755	92	36.8	6.1	3.5	76	10	924
10	1	12	1	24.52	70	7.2	4.2		957	102	36.1	8	4.7	117	9	779
10	1	12	2	24.52	72	7.8	4.6	32	769	109	36.1	8.1	4.7	124	7	796
10	1	12	3	24.52	72	7.7	4.5	29	972	107	36.2	8.1	4.7	119	6	830
10	1	12	4	24.52	70	7.5	4.4	30	980	103	36.2	7.9	4.6	111	6	860
10	1	12	5	24.52	70	7.7	4.5	28	994	97	36.2	8.5	4.9	123	5	835
10	2	12	6	24.52	103	6.7	3.9	31	914	58	36.2	6.3	3.7	59	16	896
10	2	12	7	24.52	105	8.1	4.7	32	862	71	36.2	8.2	4.8	78	13	764
10	2	12	8	24.52	102	8.8	5.2	36	748	83	36.2	8.6	5	83	11	683
10	2	12	9	24.52	100	9.8	5.7	39	573	94	36.1	8.9	5.2	91	9	603
10	2	12	10	24.52	95	8.8	5.2	37	486	96	36.1	8.2	4.8	86	12	574
10	3	12	11	24.52	104	8.2	4.8	39	657	62	35.6	6.6	3.9	69	12	676
10	3	12	12	24.52	100	6.2	3.6	37	598	70	35.7	6.8	4	74	10	632
10	3	12	13	24.52	102	7	4.1	36	649	67	35.7	7	3.7	71	13	659
10	3	12	14	24.52	104	7	4.1	44	571	80	35.8	7.2	4.1	82	14	574
10	3	12	15	24.52	106	6.8	4	39	619	79	35.8	7.8	4.5	89	14	552
11	1	8	1	20.8	90	7.1	3.9	18	986	63	36.2	5.9	3.2	68	3	924
11	1	8	2	20.8	92	6.3	3.5	22	1072	67	36.3	6.2	3.4	75	3	1062
11	1	8	3	20.8	91	6.8	3.8	22	1074	72	36.3	6.5	3.5	81	3	1033
11	1	8	4	20.8	90	7.5	4.1	27	988	83	36.4	6.3	3.5	71	2	990
11	1	8	5	20.8	92	8.5	4.7	30	680	89	36.4	6	3.3	73	4	819
11	2	8	6	20.8	110	7.4	4.1	34	1027	69	36.7	8.8	4.8	88	5	814
11	2	8	7	20.8	112	7.1	3.9	36	832	72	36.7	6.8	3.7	60	6	957
11	2	8	8	20.8	114	5.6	3.1	33	1029	52	36.6	6.1	3.3	51	6	1057
11	2	8	9	20.8	115	5.2	2.8	28	1055	45	36.6	6	3.3	50	7	1017
11	2	8	10	20.8	120	5.1	2.8	27	1084	42	36.6	4.5	2.4	37	8	1295
11	3	8	11	20.8	95	8	4.4	28	479	88	36	7	3.8	72	3	563
11	3	8	12	20.8	96	10.1	5.6	33	464	99	36	8.7	4.8	91	3	478
11	3	8	13	20.8	97	10.6	5.8	40	447	108	36	9.2	5	94	3	482
11	3	8	14	20.8	100	10.5	5.8	37	455	108	36.1	9.1	5	93	3	516
11	3	8	15	20.8	98	10.9	6	35	491	108	36.1	9	5	94	2	587
12	1	14	1	20.98	98	8	4.8	41	428	90	35.4	7.4	4.4	75	8	539
12	1	14	2	20.98	94	7.7	4.6	41	456	89	35.5	7.1	4.2	75	10	493
12	1	14	3	20.98	93	8.4	5.1	37	730	84	35.5	8	4.8	85	3	622
12	1	14	4	20.98	86	10.5	6.3	38	526	107	35.6	7.6	4.5	88	4	628
12	1	14	5	20.98	87	9.3	5.6	36	492	112	35.6	7.3	4.4	83	5	664
12	2	14	6	20.98	100	7.2	4.3	31	960	70	35.8	5.7	3.4	57	15	1031
12	2	14	7	20.98	92	8.1	4.8	31	693	96	35.7	6.4	3.8	69	13	805
12	2	14	8	20.98	94	7.4	4.4	30	685	83	35.6	5	3	53	7	1022
12	2	14	9	20.98	95	7.1	4.3	29	672	78	35.7	5.1	3.1	54	12	864
12	2	14	10	20.98	98	5.8	3.5	35	789	62	35.6	5	3	51	9	910
12	3	14	11	20.98	92	10.2	6.1	37	431	82	35.3	8.2	4.9	88	9	415
12	3	14	12	20.98	100	9.5	5.7	33	351	107	35.4	10.8	6.5	108	6	417
12	3	14	13	20.98	98	9.2	5.6	35	492	89	35.6	8.3	5	84	7	454
12	3	14	14	20.98	93	9.2	5.6	35	492	89	35.6	7.9	4.7	84	9	510
12	3	14	15	20.98	98	9.5	5.7	33	351	107	35.4	7.8	4.7	79	9	516
13	1	35	1	16.32	90	8.4	4.7	32	761	93	35.2	7.1	4.1	79	4	910
13	1	35	2	16.32	91	7.4	4.1	42	723	91	35.3	6.9	4	80	9	777
13	1	35	3	16.32	86	6.8	3.8	44	628	80	35.2	6.1	3.6	71	8	892
13	1	35	4	16.32	92	7.1	3.9	44	786	79	35.3	6.8	3.9	73	9	877
13	1	35	5	16.32	94	6.1	3.4	40	790	68	35.4	6.1	3.6	65	7	883
13	2	35	6	16.32	91	6.4	3.6	41	833	64	35.5	7.1	4.2	78	11	791
13	2	35	7	16.32	95	8	4.5	44	685	81	35.5	7.1	4.1	74	12	697
13	2	35	8	16.32	95	8.2	4.6	46	674	85	35.5	7.8	3.5	64	25	784
13	2	35	9	16.32	95	8.3	4.6	44	684	88	35.5	7.3	4.2	77	5	801
13	2	35	10	16.32	94	8.2	4.6	42	634	90	35.5	7.2	4.2	77	8	794
13	3	35	11	16.32	88	8.3	4.6	37	762	89	35.1	8.2	4.7	92	2	735
13	3	35	12	16.32	86	9.8	5.4	38	559	104	35.1	8	4.7	94	3	648
13	3	35	13	16.32	86	8.1	4.5	48	702	102	35.2	7.9	4.6	92	2	784
13	3	35	14	16.32	86	7.6	4.2	45	608	91	35.2	6.9	4	81	4	695
13	3	35	15	16.32	83	7.5	4.2	46	733	88	35.2	6.9	4	82	4	741
14	1	15	1	17.19	114	7.5	4.9	40	787	64	35.9	7.9	5.1	69	3	625
14	1	15	2	17.19	102	8.8	5.7	45	547	77	36	7.1	4.6	70	4	607
14	1	15	3	17.19	100	8.3	5.4	51	563	86	36	6.7	4.3	67	4	648
14	1	15	4	17.19	98	7.6	4.9	48	702	80	36	6.5	4.2	66	8	633
14	1	15	5	17.19	99	7.9	5.1	55	687	78	36	7.1	4.6	71	6	665
14	2	15	6	17.19	95	7.8	5.1	51	815	80	36	7.2	4.7	76	6	771
14	2	15	7	17.19	92	6.6	4.3	45	817	73	36.1	6.2	4	67	7	866
14	2	15	8	17.19	97	6.9	4.5	44	846	71	36.1	6.3	4.1	65	5	817
14	2	15	9	17.19	95	7.2	4.7	46	811	76	36.1	6	3.9	63	7	885
14	2	15	10	17.19	93	6.7	4.3	45	868	72	36.1	6.1	3.9	65	8	850
14	3	15	11	17.19	111	6.7	4.3	40	749	63	36.4	6	3.9	54	17	537
14	3	15	12	17.19	111	6.1	3.9	38	872	52	36.6	6	3.9	54	8	737
14	3	15	13	17.19	95	6.7	4.3	45	786	58	36.7	6.7	4.4	71	7	626
14	3	15	14	17.19	100	7.4	4.8	48	721	72	36.8	7.2	4.6	72	4	676
14	3	15	15	17.19	105	7.3	4.7	44	714	71	36.9	7.4	4.8	71	5	622
15	1	21	1	16.7	80	7.2	5.2	31	809	76	36	7	5.1	88	6	708
15	1	21	2	16.7	85	7.9	5.7	40	653	102	36	6.9	5	81	4	711
15	1	21	3	16.7	80	8.2	6	43	550	102	35.9	6.9	5	86	5	616
15	1	21	4	16.7	82	8.3	6	41	643	104	35.8	6.9	5	84	4	707
15	1	21	5	16.7	81	9.2	6.6	55	668	112	35.9	8	5.8	87	4	693
15	2	21	6	16.7	86	9.4	6.8	44	722	107	35.9	7.8	5.6	90	3	861
15	2	21	7	16.7	73	8.2	5.9	38	681	102	35.9	7.3	5.3	100	4	741
15	2	21	8	16.7	78	8.6	6.2	39	696	106	35.8	7.3	5.3	94	4	754
15	2	21	9	16.7	82	8	5.8	41	668	111	35.9	7	5	85	5	746
15	2	21	10	16.7	77	7.9	5.7	60	666	103	35.8	6.9	5	89	4	723
15	3	21	11	16.7	102	9.6	6.9		633	112	35.9	10	7.2	98	2	443
15	3	21	12	16.7	85	8.9	6.4	54	481	112	35.9	7.1	5.1	83	2	779
15	3	21	13	16.7	77	9	6.5	52	508	112	35.9	7.2	5.2	94	3	659
15	3	21	14	16.7	80	9.2	6.7	50	520	112	35.9	7	5	87	3	654
15	3	21	15	16.7	79	9	6.5	47	517	111	35.9	7.4	5.3	93	3	599
17	1	35	1	24.35	106	5.9	3.5	23	1363	54	36.4	5.3	3.1	57	10	1024
17	1	35	2	24.35	98	6.7	4	26	966	65	36.4	6.6	3.9	66	11	988
17	1	35	3	24.35	90	5.2	3.1	25	1404	51	36.4	5.9	3.5	60	11	1121
17	1	35	4	24.35	92	6.7	4	26	966	65	36.4	5.6	3.3	56	8	1352
17	1	35	5	24.35	91	6.1	3.6	29	1013	58	36.4	5.5	3.2	54	10	1048
17	2	35	6	24.35	86	9.4	5.2	26	907	87	35.1	8.8	4.8	82	3	892
17	2	35	7	24.35	84	9.5	5.2	32	602	104	35.1	8.5	4.6	86	5	707
17	2	35	8	24.35	77	9.6	5.3	31	547	104	35.1	7	3.8	78	7	844
17	2	35	9	24.35	76	9.5	5.2	30	905	95	35.1	7.3	4	79	8	859
17	2	35	10	24.35	82	9.2	5	30	596	105	35.2	7	3.8	77	7	845
17	3	35	11	24.35	82	8	4.3	39	392	103	35.3	8.5	4.6	103	12	428
17	3	35	12	24.35	82	8.5	4.7	35	543	97	35.3	9	4.9	110	9	448
17	3	35	13	24.35	81	8.8	4.8	38	443	107	35.4	7.7	4.2	95	9	493
17	3	35	14	24.35	85	8.8	4.8	38	608	106	35.4	7.3	4	85	8	765
17	3	35	15	24.35	87	9.4	5.1	41	434	111	35.5	8.3	4.5	95	7	497
18	1	14	1	21.11	96	5.9	3.5	23	1363	54	36.4	5.3	3.1	57	10	1024
18	1	14	2	21.11	100	6.7	4	26	966	65	36.4	6.6	3.9	66	11	988
18	1	14	3	21.11	97	5.2	3.1	25	1404	51	36.4	5.9	3.5	60	11	1121
18	1	14	4	21.11	98	6.7	4	26	966	65	36.4	5.6	3.3	56	8	1352
18	1	14	5	21.11	101	6.1	3.6	29	1013	58	36.4	5.5	3.2	54	10	1048
18	2	14	6	21.11	118	5.5	3.3	32	840	51	36.5	5.7	3.3	48	17	910
18	2	14	7	21.11	116	5.4	3.2	31	984	47	36.5	5.7	3.3	49	9	966
18	2	14	8	21.11	115	5.3	3.2	32	997	47	36.6	5.9	3.5	51	14	906
18	2	14	9	21.11	116	5	3	33	1064	44	36.5	6.4	3.8	55	8	920
18	2	14	10	21.11	113	5.4	3.2	33	1149	46	36.5	6.3	3.7	55	12	945
18	3	14	11	21.11	117	7.7	4.5	33	658	65	36.5	6.9	4	59	7	773
18	3	14	12	21.11	117	7.6	4.5	34	693	64	36.6	7.1	4.2	61	10	777
18	3	14	13	21.11	119	7.4	4.4	34	593	64	36.6	7	4.1	59	8	703
18	3	14	14	21.11	119	7.3	4.3	30	661	61	36.7	6.6	3.9	56	9	749
18	3	14	15	21.11	118	7.2	4.3	32	710	61	36.7	7	4.1	60	9	696
19	1	26	1	22.37	100	13.7	7.2	56	362	136	35.9	10.9	5.7	109	2	445
19	1	26	2	22.37	103	13.6	7.1	60	349	137	35.9	10.7	5.6	104	3	440
19	1	26	3	22.37	97	12.7	6.7	53	390	131	35.9	10.1	5.3	104	4	475
19	1	26	4	22.37	95	12	6.3	53	389	127	35.9	10.4	5.4	109	4	455
19	1	26	5	22.37	95	12.8	6.7	48	397	130	35.9	11.2	5.9	117	4	429
19	2	26	6	22.37	104	11.8	6.2	49	537	108	36.2	13.5	7	129	6	433
19	2	26	7	22.37	104	12	6.3	50	424	114	36	11.4	6	110	6	472
19	2	26	8	22.37	109	12.3	6.5	49	472	116	36	11.2	5.8	102	5	530
19	2	26	9	22.37	108	11.8	6.2	46	440	113	35.9	10.7	5.6	99	8	505
19	2	26	10	22.37	107	11.8	6.2	48	515	108	35.9	10.7	5.6	100	9	518
19	3	26	11	22.37	99	12.2	7.1	51	502	94	36.8	10	5.7	100	5	521
19	3	26	12	22.37	109	10.8	6.3	54	520	108	36.8	11.3	6.5	104	11	564
19	3	26	13	22.37	103	10.6	6.2	55	426	102	36.8	10.4	6	101	13	461
19	3	26	14	22.37	103	9.9	5.7	58	463	98	36.9	10.3	5.9	100	10	434
19	3	26	15	22.37	102	10.2	5.9	53	459	96	36.9	10.8	6.2	106	9	413
21	1	11	1	21.08	105	7.9	5.4	41	772	75	36.1	7.4	5.1	69	7	682
21	1	11	2	21.08	98	7.9	5.4	40	813	80	36.1	7.6	5.2	75	4	772
21	1	11	3	21.08	101	8.6	5.9	50	748	85	36.1	7.2	5	69	5	830
21	1	11	4	21.08	101	7.8	5.4	42	853	80	36.1	8	5.5	76	4	785
21	1	11	5	21.08	100	8.3	5.7	43	818	81	36.1	7.8	5.4	75	7	807
21	2	11	6	21.08	106	7.7	5.3	48	789	73	36	7.5	5.2	72	4	727
21	2	11	7	21.08	106	8.2	5.6	49	718	76	35.9	7.2	4.9	67	5	782
21	2	11	8	21.08	112	7.3	5	46	738	68	35.7	6.9	4.8	61	8	855
21	2	11	9	21.08	114	7.2	4.9	43	744	64	35.7	7.2	4.9	63	7	782
21	2	11	10	21.08	115	6.8	4.7	42	757	62	35.7	6.9	4.8	59	9	788
21	3	11	11	21.08	110	8.7	6	54	620	80	35.7	8.3	5.7	72	5	582
21	3	11	12	21.08	112	8.8	6	56	645	78	35.6	8.2	5.7	71	5	595
21	3	11	13	21.08	111	9.2	6.3	59	726	79	35.7	8.2	5.7	77	2	623
21	3	11	14	21.08	109	10.5	7.2	49	593	90	35.7	8.8	6.1	78	8	711
21	3	11	15	21.08	116	10	6.9	46	543	88	35.7	9.7	6.7	84	4	622
22	1	42	1	18.56	74	9.9	5.2	46	655	131	35.1	9.2	4.8	125	5	618
22	1	42	2	18.56	75	9.3	4.9	38	844	116	35.1	10.5	5.5	141	6	684
22	1	42	3	18.56	76	11.2	5.9	39	776	132	35.2	11.4	6	150	3	641
22	1	42	4	18.56	80	11.4	6	33	743	122	35.3	11.8	6.1	147	6	614
22	1	42	5	18.56	76	11.4	6	33	743	122	35.3	11.4	5.9	150	6	489
22	2	42	6	18.56	75	8.2	4.3	34	726	96	35.5	8.3	4.3	111	5	732
22	2	42	7	18.56	78	9.5	5	37	1000	106	35.4	9.4	4.9	120	8	703
22	2	42	8	18.56	78	9.4	4.9	38	621	122	35.4	9.4	4.9	121	8	690
22	2	42	9	18.56	76	8.7	4.6	40	731	113	35.4	9.4	4.9	124	6	659
22	2	42	10	18.56	76	9.1	4.8	43	623	118	35.3	9.2	4.8	122	7	609
22	3	42	11	18.56	108	8.8	6.4	32	625	82	36.2	7.3	5.3	67	6	685
22	3	42	12	18.56	111	9.1	6.7	33	634	83	36.3	8.3	6	75	5	628
22	3	42	13	18.56	109	8.9	6.5	41	585	82	36.3	8	5.8	73	5	604
22	3	42	14	18.56	120	9.3	6.8	43	553	80	36.4	8.2	6	69	5	645
22	3	42	15	18.56	121	8.8	6.4	44	625	77	36.4	7.9	5.7	65	7	667
23	1	13	1	18.37	118	4.4	3.2	32	597	55	36.1	5.5	4	47	12	1268
23	1	13	2	18.37	95	4.6	3.4	32	1490	56	36.1	4.8	3.5	50	6	1122
23	1	13	3	18.37	93	6.8	5	35	1269	58	36	5.4	3.9	58	7	830
23	1	13	4	18.37	97	6.8	5	34	1250	57	36.1	5.6	4.1	57	16	1031
23	1	13	5	18.37	98	7.7	5.7	34	748	58	36.1	5.9	4.3	60	12	967
23	2	13	6	18.37	122	5.9	4.3	36	891	61	36.2	6.6	4.8	54	10	911
23	2	13	7	18.37	104	6	4.4	35	879	59	36.2	6.1	4.4	59	8	962
23	2	13	8	18.37	108	6.1	4.4	36	945	58	36.2	5.9	4.3	55	7	973
23	2	13	9	18.37	113	5.5	4	32	1046	50	36.1	5.9	4.3	52	6	948
23	2	13	10	18.37	113	6.1	4.5	34	943	52	36.2	5.9	4.3	52	7	920
23	3	13	11	18.37	107	10.3	5.7	36	743	82	35.9	9.1	5	85	3	683
23	3	13	12	18.37	102	11	6.1	42	523	106	36	9	5	88	3	550
23	3	13	13	18.37	112	10.4	5.8	43	649	100	36.1	8.9	4.9	79	4	755
23	3	13	14	18.37	111	8.7	4.8	39	544	83	36.2	8.4	4.6	76	7	594
23	3	13	15	18.37	114	8.1	4.5	35	657	72	36.2	8.7	4.8	76	9	642
25	1	7	1	24.44	122	8.9	4.9	34	984	74	35.6	8	4.4	65	4	933
25	1	7	2	24.44	125	8.3	4.6	36	837	73	35.7	7	3.8	56	5	1042
25	1	7	3	24.44	112	7.8	4.3	31	974	66	35.8	7.1	3.9	64	12	1045
25	1	7	4	24.44	111	6.8	3.8	30	1281	62	35.9	7.3	4	65	11	1057
25	1	7	5	24.44	115	7.3	4.1	32	1229	66	35.9	7.8	4.3	68	12	1090
25	2	7	6	24.44	111	5.8	3.2	28	1352	59	36.1	7	3.9	63	16	1192
25	2	7	7	24.44	107	6.6	3.7	31	1399	55	36.1	8.6	4.7	80	6	922
25	2	7	8	24.44	110	9.5	5.2	36	868	76	36.2	9	4.9	82	5	749
25	2	7	9	24.44	117	8.6	4.8	34	930	82	36.2	8.5	4.7	73	7	913
25	2	7	10	24.44	119	7.9	4.4	30	966	71	36.1	7.7	4.3	65	14	934
25	3	7	11	24.44	77	7.2	4.2	35	647	94	36.1	8.1	4.7	105	6	499
25	3	7	12	24.44	77	6.2	3.6	41	517	84	36.2	7.3	4.2	96	8	467
25	3	7	13	24.44	73	6	3.5	41	754	79	36.2	6.5	3.7	88	7	641
25	3	7	14	24.44	75	5.3	3.1	40	718	71	36.3	6.4	3.7	85	10	580
25	3	7	15	24.44	77	5	2.9	38	815	66	36.4	7.4	4.3	89	10	537
26	1	10	1	18.37	88	6.1	3.5	22	934	72	36.2	5.6	3.2	63	8	908
26	1	10	2	18.37	80	5.6	3.3	28	863	66	36.3	5.7	3.3	71	15	845
26	1	10	3	18.37	80	5.2	3	24	912	63	36.2	5.1	2.9	63	17	962
26	1	10	4	18.37	75	4.8	2.8	21	976	60	36.3	4.2	2.4	56	18	1097
26	1	10	5	18.37	85	4.5	2.6	26	878	57	36.3	4.9	2.8	57	20	1103
26	2	10	6	18.37	81	5.7	3.3	37	702	79	36.2	4.9	2.8	61	23	1060
26	2	10	7	18.37	89	4.3	2.5	27	819	56	36.3	4.5	2.6	50	24	1084
26	2	10	8	18.37	88	4.5	2.6	26	810	57	36.3	4.5	2.6	51	12	1177
26	2	10	9	18.37	77	4.4	2.6	24	1239	57	36.3	4.3	2.5	57	17	980
26	2	10	10	18.37	76	4.5	2.6	26	810	57	36.3	4.5	2.6	59	11	987
26	3	10	11	18.37	90	6.5	3.6	23	803	74	36.5	5.7	3.1	63	10	710
26	3	10	12	18.37	90	6.5	3.6	23	803	74	36.5	6	3.3	67	5	763
26	3	10	13	18.37	88	7.7	4.3	21	639	83	36.5	6	3.3	68	7	813
26	3	10	14	18.37	89	7.7	4.3	20	760	85	36.6	5.7	3.2	64	7	832
26	3	10	15	18.37	97	9.1	5.1	23	769	92	36.6	6.7	3.7	69	6	878
27	1	8	1	23.19	82	6.8	3.8	26	939	79	35.8	6.8	3.8	83	10	914
27	1	8	2	23.19	82	7.4	4.1	24	1022	80	35.9	7.1	3.9	85	7	898
27	1	8	3	23.19	83	7.9	4.4	29	926	91	35.9	7.3	4	83	5	928
27	1	8	4	23.19	87	7	3.9	21	936	84	36	7.2	4	82	12	896
27	1	8	5	23.19	88	6.9	3.8	21	981	81	36.1	6.7	3.7	76	9	918
27	2	8	6	23.19	102	7	3.9	20	948	85	36.4	6.8	3.8	66	11	918
27	2	8	7	23.19	95	7.7	4.3	22	774	87	36.5	6.2	3.4	66	7	960
27	2	8	8	23.19	94	6.6	3.7	19	783	72	36.5	5.8	3.2	61	16	941
27	2	8	9	23.19	95	6.3	3.5	19	947	66	36.5	5.9	3.3	60	10	932
27	2	8	10	23.19	98	6.6	3.7	20	909	68	36.4	5.8	3.2	62	11	894
27	3	8	11	23.19	94	6.5	3.6	23	803	74	36.5	5.7	3.1	63	10	710
27	3	8	12	23.19	95	6.5	3.6	23	803	74	36.5	6	3.3	67	5	763
27	3	8	13	23.19	92	7.7	4.3	21	639	83	36.5	6	3.3	68	7	813
27	3	8	14	23.19	92	7.7	4.3	20	760	85	36.6	5.7	3.2	64	7	832
27	3	8	15	23.19	90	7.6	4.2	22	621	84	36.7	6.8	3.8	73	10	664
28	1	10	1	25.25	81	4.7	2.7	25	1079	56	36	4.6	2.6	57	13	1037
28	1	10	2	25.25	79	5	2.8	22	1295	54	36.2	5.3	3.1	68	7	991
28	1	10	3	25.25	83	5.4	3.1	23	1438	58	36.3	5.4	3.1	64	8	1267
28	1	10	4	25.25	86	5	2.9	26	1693	57	36.2	5.5	3.2	64	5	1347
28	1	10	5	25.25	88	4.5	2.6	27	1675	56	36.2	4.9	2.8	56	9	1490
28	2	10	6	25.25	93	4.6	2.6	27	1602	52	36.4	4.7	2.7	54	15	1495
28	2	10	7	25.25	84	3.8	2.2	25	1923	43	36.5	4.4	2.5	49	16	1547
28	2	10	8	25.25	87	3.9	2.3	26	1591	47	36.5	4.3	2.5	49	18	1490
28	2	10	9	25.25	90	3.8	2.2	25	1764	42	36.6	4.8	2.8	57	15	1306
28	2	10	10	25.25	87	4.5	2.6	27	1307	49	36.6	4.9	2.8	58	18	1225
28	3	10	11	25.25	90	7	4	37	864	78	36.1	7	4	75	8	720
28	3	10	12	25.25	86	8	4.6	37	835	79	36.2	7.4	4.3	79	9	695
28	3	10	13	25.25	93	7.5	4.3	41	711	80	36.3	7.9	4.5	83	10	727
28	3	10	14	25.25	94	6.5	3.7	35	665	72	36.2	7.1	4.1	75	11	614
28	3	10	15	25.25	95	6.5	3.7	38	924	66	36.3	6.5	3.7	65	8	782
